# Supplementary material for: C-fiber-related brain responses evoked by laser heat pulses applied to the back
Source: J Physiol Sci. 2025 Mar 24;75(2):100018. doi: 10.1016/j.jphyss.2025.100018 (PMC11995745; doi:10.1016/j.jphyss.2025.100018)
Supplement: Supplementary file 1 — Supplementary material [file mmc1.xlsx]

## Sheet: Feuil1
Table S1. Stimulation parameters used to record C-LEP in previous human studies
Study	Sample size (n)	Type of laser	Beam diameter (mm)	Maximal fluence (mJ/mm2)	Pulse duration (ms)	ISI (s)	Number of stimuli	Area stimulated	Additional parameters
De Stefano 2022	65 patients	Nd:YAP	10	44.6	10	10-15	1 x 10 to 15	perioral or supraorbital region
Hülleman 2016	10	Nd:YAP	10	38	10	8.4-15.6	3x25	perioral region
Truini 2015	20 patients + 15 healthy controls	Nd:YAP	10	44.6	20	not specified	1x15	perioral region
Naro 2015	38 patients + 15 healthy controls	Nd:YAP	≈0.4 (after spatial filter)	80	10	7.5-12.5	2x30	right maxillary region	An aluminum sheet drilled with tiny holes (0.15 mm2) was placed between the laser and the skin (original laser beam diameter = 4 mm).
Hu 2014	Exp1: 34; Exp2: 96	Nd:YAP	7	≈117	4	10-15	Exp 1: 2x60 to 75; Exp2: 4x10	hand dorsum (left)	Advanced signal processing techniques were applied to minimize the between-subject latency variability of LEP waves.
Truini 2007	6	Nd:YAP	10	44.6	10	10-30	4x20	perioral region
Cruccu 2003	5 patients + 16 healthy controls	Nd:YAP	15	37	10	10-30	2x20	perioral or supraorbital region
Table 1. (continued)
Study	Sample size (n)	Type of laser	Beam diameter (mm)	Maximal fluence (mJ/mm2)	Pulse duration (ms)	ISI (s)	Number of stimuli	Area stimulated	Additional parameters
Terhaar 2011	22 patients + 27 healthy controls	Tm:YAG	≈0.4 (after spatial filter)	≈21	1	not specified	1x100 to 130	hand dorsum (left)	An aluminum sheet drilled with tiny holes (0.15 mm2) was placed between the laser and the skin (original laser beam diameter = 6 mm).
Domnick 2009	16	Tm:YAG	5	≈31	1	2-10	8x40	anterior arm and forearm (bilaterally)	Two 5x5 cm capsaicin patches (0.1%) were applied to one upper limb for 30 min.
Forss 2005 (MEG)	10	Tm:YAG	≈0.6 (after spatial filter)	235	1	4.5-5.5	not specified	hand dorsum (left)	A plastic plate drilled with tiny holes (0.3 mm2) was placed between the laser and the skin (original laser beam diameter ≈ 4 mm).
Ploner 2002 (MEG)	10	Tm:YAG	6	≈21	1	10-14	1x40	hand dorsum (right)
Opsommer 2001	9	Tm:YAG	≈0.5 (after spatial filter)	12	1.4	20-30	2x60	hand dorsum (left)	An aluminum sheet drilled with tiny holes (0.23 mm2) was placed between the laser and the skin (original laser beam diameter not specified).
Table 1. (continued)
Study	Sample size (n)	Type of laser	Beam diameter (mm)	Maximal fluence (mJ/mm2)	Pulse duration (ms)	ISI (s)	Number of stimuli	Area stimulated	Additional parameters
Azevedo 2016	20	Infrared diode	0.1 (after spatial filter)	not specified	50	5	1x100	hand dorsum (right)	An aluminum sheet drilled with tiny holes (0.1 mm) was placed between the laser and the skin (original laser beam diameter not specified).
Tzabazis 2011	10	Infrared diode	≈3.7	not specified	1500	30	20	hand dorsum
Lenoir 2018	18	CO2	0.3 (after focusing lens)	≈13	10	7-10	2x30	anterior forearm (bilaterally)	A) A convex focusing lens was used to get the laser beam from 10 mm to 0.3 mm. B) A procedure based on reaction times was used to determine the intensity of laser stimuli for C-fibers stimulation. C) High-frequency electrical stimulation was applied on one forearm to induce secondary hyperalgesia.
Table S1. (continued)
Study	Sample size (n)	Type of laser	Beam diameter (mm)	Maximal fluence (mJ/mm2)	Pulse duration (ms)	ISI (s)	Number of stimuli	Area stimulated	Additional specifications
Colon 2017	8	CO2	12	not specified	not specified	not specified	2x20	hand dorsum (bilaterally)	Laser stimulation consisted in sustained periodic heat stimulus (15 cycles of 5 s) during which the skin temperature oscillated between baseline skin temperature and 50°C.
Torta 2015	8	CO2	6	not specified	100	5-10	3x40	hand dorsum	A procedure based on reaction times was used to determine the intensity of laser stimuli for C-fibers stimulation.
van den Broeke 2014	15	CO2	6	not specified	100	3-5	≤ 50	anterior forearm (bilaterally)	A) A procedure based on reaction times was used to determine the intensity of laser stimuli for C-fibers stimulation. B) High-frequency electrical stimulation was applied on one forearm to induce secondary hyperalgesia.
Table S1. (continued)
Study	Sample size (n)	Type of laser	Beam diameter (mm)	Maximal fluence (mJ/mm2)	Pulse duration (ms)	ISI (s)	Number of stimuli	Area stimulated	Additional specifications
Jankovski 2013	10	CO2	12	not specified	100	5-10	4x40	hand and foot dorsum (bilaterally)	A procedure based on reaction times was used to determine the intensity of laser stimuli for C-fibers stimulation.
Mouraux 2011	8	CO2	5	6	20	7-10 (between trains)	8x10 pulse trains (16 pulses delivered at 7 Hz)	hand and foot dorsum (bilaterally)	The laser beam was moved by ≈ 5 mm between each pulse of the trains.
Obi 2007	22	CO2	≈0.4 (after spatial filter)	19.1	20	3	2x10	hand and foot dorsum (right), and the skin over C7 and T12	An aluminum sheet drilled with tiny holes (0.125 mm2) was placed between the laser and the skin (original laser beam diameter = 2 mm).
Mouraux 2004	13	CO2	10	8.8	50	20-30	Session 1: 1x24; Session 2: 4x60	hand dorsum (right)
Qiu 2003	5	CO2	≈0.4 (after spatial filter)	not specified	20	20-40	not specified	foot dorsum	An aluminum sheet drilled with tiny holes (0.125 mm2) was placed between the laser and the skin (original laser beam diameter = 2 mm).
Table S1. (continued)
Study	Sample size (n)	Type of laser	Beam diameter (mm)	Maximal fluence (mJ/mm2)	Pulse duration (ms)	ISI (s)	Number of stimuli	Area stimulated	Additional specifications
Opsommer 2003	8	CO2	≈0.6 (after focusing lens)	9.37	5	15-20	5x40	proximal phalanx of the left index or middle finger	A convex focusing lens was used reduce the laser beam to 0.25 mm2.
Mouraux 2003	10	CO2	10	10.9	40	30-40	4x30	hand dorsum (left)
Ianetti 2003	15	CO2	5	7.5	30-50	15-30	≥30	skin over C5 and T10
Tran 2002	13	CO2	≈0.4 (after spatial filter)	not specified	20	4-20	3x40 (10 per location)	hand and foot dorsum, elbow and knee (left)	An aluminum sheet drilled with tiny holes (0.125 mm2) was placed between the laser and the skin (original laser beam diameter = 2 mm).
Qiu 2001	11	CO2	≈0.4 (after spatial filter)	not specified	20	3-10	≥40	skin over C7, T4, T8, T12	An aluminum sheet drilled with tiny holes (0.125 mm2) was placed between the laser and the skin (original laser beam diameter = 2 mm).
Table S1. (continued)
Study	Sample size (n)	Type of laser	Beam diameter (mm)	Maximal fluence (mJ/mm2)	Pulse duration (ms)	ISI (s)	Number of stimuli	Area stimulated	Additional specifications
Opsommer 1999	10	CO2	≈0.6 (after spatial filter)	15	not specified	not specified	3x60 (60 per location)	foot dorsum, knee and upper thigh (right)	An aluminum sheet drilled with tiny holes (<0.25 mm2) was placed between the laser and the skin (original laser beam diameter not speficied).
Magerl 1999	12	CO2	11	not specified	500	not specified	4x25 (25 per location)	hand dorsum and upper arm (bilaterally)	The skin temperature was raised to 40°C and held there for 5 s. It was then raised to 48°C and held there for 500 ms.
Bragard 1996	9	CO2	≈0.4 (after spatial filter)	not specified	10	not specified	600 over several sessions (3 to 5x20 per session)	hand dorsum (left)	An aluminum sheet drilled with tiny holes (0.15 mm2) was placed between the laser and the skin (original laser beam diameter = 20 mm).
Brom 1983	6	CO2	5	not specified	20	20-40	≥40	hand dorsum (left)	An ischemic compression block was used (it compressed the superficial branch of the radial nerve during more than 1 h).
